# Supplementary material for: A Mediation Analysis to Identify Links between Gut Bacteria and Memory in Context of Human Milk Oligosaccharides
Source: Microorganisms. 2021 Apr 15;9(4):846. doi: 10.3390/microorganisms9040846 (PMC8071191; doi:10.3390/microorganisms9040846)
Supplement: Supplementary file 1 [file microorganisms-09-00846-s001.zip]

Archive with 1 entries (1 files):
- microorganisms-1169300-supplementary.pdf
